# Supplementary material for: Impact of Poor Sleep Quality on Task Switching and Reconfiguration Process Among University Students
Source: Behav Sci (Basel). 2025 Aug 4;15(8):1054. doi: 10.3390/bs15081054 (PMC12383111; doi:10.3390/bs15081054)
Supplement: Supplementary file 1 [file behavsci-15-01054-s001.zip]

Archive with 1 entries (1 files):
- behavsci-3671438-supplementary.pdf
